# Supplementary material for: Validation of rectal swabbing for total and aerobic gut microbiota study
Source: Microbiol Spectr. 2025 Feb 19;13(4):e01823-24. doi: 10.1128/spectrum.01823-24 (PMC11960100; doi:10.1128/spectrum.01823-24)
Supplement: Supplemental tables — Tables S1 to S4. [file spectrum.01823-24-s0001.xlsx]

## Sheet: Table S1
Table S1. Sequencing quality data including average sequence length, depth and mean sequence quality.
Sample	Subject	Sample	Average sequence length	Total number of sequences	Mean sequence quality
P1H3	2	RSeS	297.15	89417	32.67
P1A1	2	WS	296.29	42518	32.48
P1F3	2	WSeS	297.51	62285	32.48
P1D4	3	RSeS	297.34	77593	26.63
P1C3	3	WS	297.22	71962	32.53
P1B4	3	WSeS	290.19	44	32.31
P1H4	4	RSeS	296.76	96	32.80
P1D3	4	WS	297.11	71115	32.65
P1F4	4	WSeS	297.07	100169	32.78
P1D5	5	RSeS	297.18	70951	26.89
P1D1	5	WS	297.30	60057	32.68
P1B5	5	WSeS	297.49	42	32.91
P1H5	6	RSeS	297.18	38066	32.72
P1E1	6	WS	297.26	72914	32.83
P1F5	6	WSeS	295.86	62887	32.56
P1D6	7	RSeS	296.63	47069	28.18
P1F1	7	WS	297.93	95	32.81
P1B6	7	WSeS	294.80	49	27.84
P2H1	8	RSeS	297.29	5113	32.77
P1G1	8	WS	297.12	58294	32.77
P2F1	8	WSeS	297.16	39762	32.68
P2D2	9	RSeS	297.38	21821	32.71
P1H1	9	WS	297.31	54644	32.39
P2B2	9	WSeS	297.22	39746	32.67
P2F6	10	RSeS	297.11	40983	32.21
P1E3	10	WS	297.18	123635	32.41
P2D6	10	WSeS	297.07	35105	33.00
P1B2	11	WS	297.09	90173	28.15
P2H6	11	WSeS	295.51	36237	32.54
P2F7	12	RSeS	297.03	121545	32.79
P1E2	12	WS	296.57	18988	32.80
P2D7	12	WSeS	297.21	32739	32.57
P2B8	13	RSeS	296.08	36629	32.54
P1D2	13	WS	297.32	39012	32.12
P2H7	13	WSeS	297.17	37681	32.58

## Sheet: Table S2
Table S2. Results of the differential abundance analysis among sampling methods (WSeS and RSeS).
baseMean : the average of the normalized count values, dividing by size factors, taken over all samples.
log2FoldChange : the effect size estimate. This value is reported on a logarithmic scale to base 2.
OTU	baseMean	log2FoldChange	adjusted pvalue
Enterococcus	1689.97	12.09	9.88e-06
Bacteria_unclassified	44.95	3.01	3.57e-01
Enterococcaceae_unclassified	19.82	7.69	3.57e-01
Streptococcus	301.56	5.01	5.04e-01
Lactococcus	9.69	6.64	5.74e-01
Bacteroides	98.71	-1.75	6.72e-01
Lactobacillus	2.11	3.72	6.72e-01
Prevotella	42.29	-3.55	7.36e-01
Abiotrophia	5.05	5.57	7.54e-01
Stenotrophomonas	4.84	5.47	7.54e-01
Lachnospiraceae_unclassified	23.01	0	1.00e+00
Ruminococcaceae_unclassified	24.36	-1.06	1.00e+00
Faecalibacterium	20.74	0.44	1.00e+00
Clostridiales_unclassified	19.86	0.93	1.00e+00
Blautia	31.93	-0.97	1.00e+00
Roseburia	7.84	0.81	1.00e+00
Alistipes	29.73	-1.12	1.00e+00
Firmicutes_unclassified	7.2	-0.99	1.00e+00
Parabacteroides	19.9	-0.78	1.00e+00
Bifidobacterium	12.89	-1.22	1.00e+00
Enterobacteriaceae_unclassified	1.92	0.16	1.00e+00
Collinsella	6.23	0.17	1.00e+00
Lachnospiracea_incertae_sedis	12.92	0.43	1.00e+00
Barnesiella	3.66	-0.88	1.00e+00
Dialister	4.23	-0.35	1.00e+00
Erysipelotrichaceae_incertae_sedis	2.72	0.75	1.00e+00
Butyricimonas	0.75	0.97	1.00e+00
Coprococcus	3.35	-0.02	1.00e+00
Anaerostipes	2.78	-0.33	1.00e+00
Lactobacillales_unclassified	1.14	2.11	1.00e+00
Oscillibacter	3.09	-0.9	1.00e+00
Clostridium_XlVa	14.48	1.61	1.00e+00
Corynebacterium	0.77	-2.48	1.00e+00
Coriobacteriaceae_unclassified	2.36	-1.64	1.00e+00
Ruminococcus	10.5	-0.81	1.00e+00
Dorea	4.08	-0.62	1.00e+00
Clostridium_sensu_stricto	2.43	-0.38	1.00e+00
Clostridium_IV	3.92	-1.17	1.00e+00
Clostridium_XI	6.17	-1.01	1.00e+00
Porphyromonadaceae_unclassified	0.78	1.02	1.00e+00
Sutterella	2.1	-1.35	1.00e+00
Anaerococcus	0.35	-1.41	1.00e+00
Clostridium_XlVb	1.28	2.19	1.00e+00
Acidaminococcus	3.6	-3.47	1.00e+00
Clostridia_unclassified	0.27	-0.84	1.00e+00
Fusobacterium	2.72	-4.06	1.00e+00
Butyricicoccus	2.29	0.22	1.00e+00
Subdoligranulum	0.27	0.84	1.00e+00
Peptoniphilus	0.51	-2.07	1.00e+00
Bacteroidetes_unclassified	0.67	1.08	1.00e+00
Actinomyces	1.88	-3.23	1.00e+00
Bilophila	1.51	1.69	1.00e+00
Paraprevotella	0.4	1.44	1.00e+00
Porphyromonas	1.31	-3	1.00e+00
Megasphaera	8.07	-1.96	1.00e+00
Megamonas	4.18	-2.38	1.00e+00
Parasutterella	3.14	-2.69	1.00e+00
Staphylococcus	1.41	3.28	1.00e+00
Prevotellaceae_unclassified	0.61	0.59	1.00e+00
Erysipelotrichaceae_unclassified	0.46	1.28	1.00e+00
TM7_genus_incertae_sedis	1.21	1.44	1.00e+00
Flavonifractor	1.7	-1.91	1.00e+00
Odoribacter	0.65	-0.39	1.00e+00
Akkermansia	4.37	-1.29	1.00e+00
Betaproteobacteria_unclassified	0.16	0.67	1.00e+00
Desulfovibrio	1.69	0.05	1.00e+00
Turicibacter	0.64	-1.29	1.00e+00
Anaerotruncus	0.02	0.27	1.00e+00
Veillonella	0.27	1.08	1.00e+00
Finegoldia	1.41	-2.9	1.00e+00
Sporobacter	0.1	0.08	1.00e+00
Phascolarctobacterium	2.18	1.38	1.00e+00
Pseudoflavonifractor	0.12	0.71	1.00e+00
Olsenella	0.61	0	1.00e+00
Asaccharobacter	0.22	1.41	1.00e+00
Proteobacteria_unclassified	0.03	0.16	1.00e+00
Campylobacter	0.11	-0.34	1.00e+00
Slackia	0.14	1.43	1.00e+00
Burkholderiales_unclassified	3.11	1.17	1.00e+00
Alphaproteobacteria_unclassified	0.07	1.2	1.00e+00
Leuconostoc	0.46	1.29	1.00e+00
Negativicoccus	0.03	0.11	1.00e+00
Actinomycetales_unclassified	0.24	0.1	1.00e+00
Gordonibacter	0.05	1.19	1.00e+00
Pasteurellaceae_unclassified	0.3	0.1	1.00e+00
Propionibacterium	1.71	0.44	1.00e+00
Eubacterium	4.02	0.84	1.00e+00
Cloacibacillus	0.4	1.44	1.00e+00
Clostridium_XVIII	1.25	0.75	1.00e+00
Salmonella	0.19	-0.57	1.00e+00
Victivallis	0.03	0.04	1.00e+00
Enterorhabdus	0.34	-0.97	1.00e+00
Holdemania	0.01	0.44	1.00e+00
Eggerthella	1.33	2.24	1.00e+00
Mogibacterium	0.03	0.11	1.00e+00
Veillonellaceae_unclassified	0.23	-0.02	1.00e+00
Gemella	0.02	0.3	1.00e+00
Actinobacteria_unclassified	0.24	0.1	1.00e+00
Murdochiella	1.06	-2.37	1.00e+00
Microbacteriaceae_unclassified	0.03	0.11	1.00e+00
Delftia	1.45	0.94	1.00e+00
Mobiluncus	0.76	-1.5	1.00e+00
Cerasicoccus	0.06	-0.27	1.00e+00
Propionibacteriaceae_unclassified	1.24	1.86	1.00e+00
Desulfovibrionales_unclassified	0.05	1.37	1.00e+00
Varibaculum	0.33	-0.92	1.00e+00
Aerococcaceae_unclassified	0.73	-1.26	1.00e+00
Allisonella	0.03	0.16	1.00e+00
Pediococcus	0.07	1.58	1.00e+00
Dermabacter	0.48	-0.57	1.00e+00
Howardella	0.04	-0.11	1.00e+00
Jonquetella	0.97	-1.96	1.00e+00
Lactonifactor	0.24	0.41	1.00e+00
Clostridium_III	0.03	0.55	1.00e+00
Eremococcus	0.09	-0.54	1.00e+00
Alkanindiges	0.03	1.21	1.00e+00

## Sheet: Table S3
Table S3. Quantifications of four main groups of bacteria (Escherichia coli, other Gram negative bacteria, Enterococcus sp. and other Gram positive bacteria) for sampling procedure.
Subject	Sample	log(EscherichiaColiGFeces)	log(EnterococcusGFeces)	log(OtherGramNegGFeces)	log(OtherGramPosGFeces)
1	WS	7.39485	6.02687	5.85078	7.39485
1	WSeS	7.56791	6.86646	5.62342	8.08432
1	RSeS	NA	NA	NA	NA
2	WS	6.62191	6.71336	0	6.68886
2	WSeS	6.6925	7.01587	0	6.78358
2	RSeS	7.95549	7.96477	0	7.25964
3	WS	6.51157	6.66292	6.11434	6.37661
3	WSeS	7.19435	7.3676	7.0053	0
3	RSeS	8.64529	0	8.45467	0
4	WS	6.75149	7.65992	7.0121	5.39668
4	WSeS	6.34042	5.71452	6.69298	5.30233
4	RSeS	8.1129	6.31876	6.90234	0
5	WS	4.81276	6.44623	6.6731	5.81276
5	WSeS	4.85543	6.00155	6.67497	6.15646
5	RSeS	7.2231	6.67715	9.0337	7.14091
6	WS	6.58665	6.53286	0	4.87484
6	WSeS	6.17027	6.26135	0	0
6	RSeS	6.35584	6.61626	0	0
7	WS	7.27546	7.4207	0	6.7788
7	WSeS	6.72406	7.35558	0	6.26922
7	RSeS	7.47984	8.01041	0	0
8	WS	6.51042	7.44235	0	0
8	WSeS	6.45262	7.38637	0	0
8	RSeS	7.47825	7.93615	0	6.63315
9	WS	7.75382	6.67094	7.21991	7.82123
9	WSeS	7.62333	8.77081	7.24316	8.28651
9	RSeS	7.49805	8.72767	6.72259	0
10	WS	6.91463	5.66507	0	0
10	WSeS	7.48059	0	0	0
10	RSeS	8.51898	0	0	0
11	WS	7.13395	7.78032	0	0
11	WSeS	7.50021	8.30226	0	0
11	RSeS	NA	NA	NA	NA
12	WS	6.5512	7.43113	0	7.0112
12	WSeS	5.85532	6.83608	0	6.31772
12	RSeS	7.43301	7.68242	0	6.66959
13	WS	7.28304	8.24413	6.95646	0
13	WSeS	7.99905	8.66325	7.13343	0
13	RSeS	8.45824	9.20585	6.62893	0

## Sheet: Table S4
Table S4. Comparison of Log of quantifications of E.coli and Enterococcus species in Eswab medium accross the time at fridge and room temperature
Subject	Temperature	TimeOfSampling	log(EscherichiaColiGFeces)	log(EnterococcusGFeces)
14	4	0	5.17609	5.8451
14	4	2	5.43136	6.17609
14	4	4	5.60206	6
14	4	8	5.60206	6.47712
14	4	24	6	6.50515
14	21	0	5.17609	5.8451
14	21	2	5.47712	6.30103
14	21	4	6.17609	6.77815
14	21	8	7.69897	8.60206
14	21	24	8.69897	8.60206
15	4	0	4.69897	6.60206
15	4	2	4.47712	6.47712
15	4	4	4.69897	6.5563
15	4	8	4.90309	6.5682
15	4	24	4.8451	6.90309
15	21	0	4.69897	2.30103
15	21	2	4	NA
15	21	4	5.04139	NA
15	21	8	6	NA
15	21	24	8.69897	NA
16	4	0	5.04139	6.60206
16	4	2	5.04139	6.47712
16	4	4	5.23045	6.5563
16	4	8	5.04139	6.5682
16	4	24	5	6.90309
16	21	0	5.04139	6.60206
16	21	2	4.30103	6.51851
16	21	4	5.47712	7
16	21	8	6.90309	8.69897
16	21	24	8.66276	8.60206
17	4	0	4.90309	6.36173
17	4	2	4.47712	6.20412
17	4	4	4.69897	6.5563
17	4	8	5.04139	6.57978
17	4	24	4.90309	6.95424
17	21	0	4.14613	6.36173
17	21	2	4.30103	6.47712
17	21	4	5.30103	7
17	21	8	6.39794	7
17	21	24	8.77815	8.39794
18	4	0	4.90309	0
18	4	2	4.47712	0
18	4	4	4.69897	0
18	4	8	5.04139	0
18	4	24	4.90309	0
18	21	0	4.90309	0
18	21	2	4.47712	0
18	21	4	5.07918	0
18	21	8	6.60206	0
18	21	24	8.77815	0
19	4	0	4.47712	6.34242
19	4	2	4	6.25527
19	4	4	4.30103	6.47712
19	4	8	4	6.39794
19	4	24	4	6.65321
19	21	0	4.47712	6.34242
19	21	2	4.47712	6.39794
19	21	4	4.30103	6.69897
19	21	8	5.77815	6.90309
19	21	24	8.60206	8.68124
20	4	0	6.93017	8.03662
20	4	2	7.37387	8.26596
20	4	4	7.01732	8.12205
20	4	8	7.18004	8.20637
20	4	24	7.63868	8.32811
20	21	0	6.93017	8.03662
20	21	2	7.35614	8.40729
20	21	4	7.56699	8.31835
20	21	8	7.98025	8.62914
20	21	24	8.76832	9.03662
21	4	0	8.18813	6.38195
21	4	2	8.28504	7.03516
21	4	4	8.2599	0
21	4	8	8.31137	6.38195
21	4	24	8.40314	7.46113
21	21	0	8.18813	6.38195
21	21	2	8.38195	6.68298
21	21	4	8.46113	6.77989
21	21	8	8.59944	6.08092
21	21	24	9.46113	8.52808
22	4	0	7.64143	8.55051
22	4	2	7.64143	8.38616
22	4	4	7.74789	8.3404
22	4	8	7.83332	8.16431
22	4	24	7.72858	7.90467
22	21	0	7.64143	8.55051
22	21	2	7.98822	7.90467
22	21	4	8.28925	8.2057
22	21	8	8.98822	8.03937
22	21	24	9.55642	8.97722
23	4	0	8.63107	6.33243
23	4	2	8.59631	6.47073
23	4	4	8.59631	6.54328
23	4	8	8.87885	6.54328
23	4	24	8.67849	6.73037
23	21	0	8.63107	6.33243
23	21	2	8.51713	6.8765
23	21	4	8.72125	6.93449
23	21	8	9.10259	7.40706
23	21	24	9.66325	8.12831
